# Supplementary material for: Complexities and approaches for deriving longitudinal daily morphine milligram equivalents using electronic health record prescription data
Source: JAMIA Open. 2025 Jun 16;8(3):ooaf053. doi: 10.1093/jamiaopen/ooaf053 (PMC12169419; doi:10.1093/jamiaopen/ooaf053)
Supplement: ooaf053_Supplementary_Data [file ooaf053_supplementary_data.zip]

Archive with 2 entries (2 files):
- Chang_EHR_Methods_Supplementary_Appendix.docx
- Chang_EHR_Methods_AltText.docx
